# Supplementary material for: Characterization of Two Highly Arsenic-Resistant Caulobacteraceae Strains of Brevundimonas nasdae: Discovery of a New Arsenic Resistance Determinant
Source: Int J Mol Sci. 2022 May 17;23(10):5619. doi: 10.3390/ijms23105619 (PMC9144182; doi:10.3390/ijms23105619)
Supplement: Supplementary file 1 [file ijms-23-05619-s001.zip]

Archive with 1 entries (1 files):
- ijms-1696850-supplementary.pdf
